# Supplementary material for: Pan‐Cancer Single‐Cell and Spatial‐Resolved Profiling Reveals the Immunosuppressive Role of APOE+ Macrophages in Immune Checkpoint Inhibitor Therapy
Source: Adv Sci (Weinh). 2024 Apr 3;11(23):2401061. doi: 10.1002/advs.202401061 (PMC11186051; doi:10.1002/advs.202401061)
Supplement: Supplementary file 2 — Supplemental Table 2 [file ADVS-11-2401061-s001.xlsx]

## Sheet: Sheet1
APOE.sig
APOE
CTSD
PLD3
HLA-C
PSAP
FTL
C1QB
CTSZ
SERPING1
APOC1
IFI27
C1QA
C1QC
ATOX1
CTSB
CD74
LGMN
PRDX1
TMEM176A
GPNMB
